# Supplementary material for: A More Sustainable Isocyanide Synthesis from N-Substituted Formamides Using Phosphorus Oxychloride in the Presence of Triethylamine as Solvent
Source: Molecules. 2022 Oct 13;27(20):6850. doi: 10.3390/molecules27206850 (PMC9608669; doi:10.3390/molecules27206850)
Supplement: Supplementary file 1 [file molecules-27-06850-s001.zip]

Archive with 1 entries (1 files):
- molecules-1959763-supplementary.pdf
